# Supplementary material for: Novel Hominid-Specific IAPP Isoforms: Potential Biomarkers of Early Alzheimer’s Disease and Inhibitors of Amyloid Formation
Source: Biomolecules. 2023 Jan 13;13(1):167. doi: 10.3390/biom13010167 (PMC9856209; doi:10.3390/biom13010167)
Supplement: Supplementary file 1 [file biomolecules-13-00167-s001.zip]

Archive with 1 entries (1 files):
- biomolecules-2074943-supplementary.pdf
